# Supplementary material for: Development of Chinese mental health first aid guidelines for problem drinking: a Delphi expert consensus study
Source: BMC Psychiatry. 2021 May 17;21:254. doi: 10.1186/s12888-021-03266-3 (PMC8127318; doi:10.1186/s12888-021-03266-3)
Supplement: Supplementary file 2 — Additional file 2. [file 12888_2021_3266_MOESM2_ESM.xlsx]

## Sheet: Round 1
English	Chinese	Professional (N = 30)	Lived experience (N = 25)	Endorsed/re-rate/rejected
Section 1: Recognising problem drinking 识别问题饮酒 (4 items)
The first aider should be able to recognise problem drinking.	急救人员应能识别问题饮酒	1	1	Endorsed
The first aider should be able to recognise the signs of high-risk drinking.	急救人员应能识别高风险饮酒的信号	1	1	Endorsed
The first aider should be able to recognise the symptoms of alcohol abuse.	急救人员应能识别酗酒症状	1	1	Endorsed
The first aider should be able to recognise the symptoms of alcohol dependence.	急救人员应能识别酒精依赖的症状	0.97	1	Endorsed
Section 2: Understanding problem drinking 了解问题饮酒 (16 items)
The first aider should have general knowledge of some of the reasons why people drink alcohol to excess.	急救人员应对人们过度饮酒的原因有一定了解	0.87	0.96	Endorsed
The first aider should be aware that the person might not recognise that they have a drinking problem.	急救人员应明白，对方可能没有意识到自己有饮酒问题	0.83	1	Endorsed
The first aider should be aware that the person may deny they have a drinking problem.	急救人员应意识到，对方可能否认自己有饮酒问题	0.93	0.96	Endorsed
The first aider should be aware that forcing the person to admit they have a drinking problem may cause conflict.	急救人员应意识到，强迫对方承认他有饮酒问题可能引起双方冲突	0.9	1	Endorsed
The first aider should be aware that the person is the only one who can make the decision to change their drinking behaviour.	急救人员应意识到，问题饮酒者本人是唯一可以决定改变自己饮酒行为的人	0.8	0.96	Endorsed
The first aider should be aware that a person’s willpower and self-resolve is not always enough to help them stop problem drinking.	急救人员应意识到，仅靠个人的毅力和决心有时候还不足以帮助他们停止问题饮酒	0.97	0.96	Endorsed
The first aider should be aware that it is not easy to change drinking habits.	急救人员应意识到，改变饮酒习惯是不容易的	0.93	1	Endorsed
The first aider should be aware that giving advice alone may not help the person change their drinking behaviour.	急救人员应意识到，只给建议并不能帮助对方改变其饮酒行为	0.97	0.92	Endorsed
The first aider should be aware that detoxification is only part of the recovery process and that many lifestyle changes are required to change drinking behaviours.	急救人员应意识到，摆脱依赖只是康复过程中的一部分，对方还需要改变许多生活习惯以改变不良饮酒行为	0.9	1	Endorsed
The first aider should be aware that the person may relapse once or several times before changing their drinking patterns.	急救人员应意识到，对方可能会反复一次或多次才会改变饮酒模式	0.97	1	Endorsed
The first aider should be aware that it is possible for the person to change their drinking habits.	急救人员应意识到，改变饮酒习惯是可能的	0.87	0.88	Endorsed
The first aider should be aware that it is possible for them to assist the person change their problem drinking.	急救人员应意识到，协助对方改变不良饮酒习惯是可能的	0.87	0.88	Endorsed
The first aider should be aware that the person may be drinking as a means of coping with problems in their life (e.g. underlying emotional distress or mental illness).	急救人员应意识到，对方可能把饮酒作为处理生活中问题的一种方式（例如，潜在的情绪困扰或精神疾病）	0.93	0.96	Endorsed
The first aider should be aware that problem drinking may be related to an untreated mental illness.	急救人员应意识到，问题饮酒可能与未经治疗的精神疾病有关	0.9	0.88	Endorsed
The first aider should be aware that mental health problems can be caused or exacerbated by drinking alcohol.	急救人员应意识到，饮酒可导致或恶化心理健康问题	0.97	0.92	Endorsed
The first aider should be aware that to stop problem drinking, the person’s underlying emotional distress or mental health problems will usually need to be addressed.	急救人员应意识到，通常要先解决对方潜在的情绪困扰或心理健康问题才能终止问题饮酒	0.97	0.88	Endorsed
Section 3: Talking to the person about their drinking 与对方谈论其饮酒问题 (23 items)
The first aider should talk with the person in a quiet, private environment.	急救人员应与对方在一个安静、私密的环境中交谈	0.9	0.88	Endorsed
The first aider should talk to the person at a time when there will be no interruptions.	急救人员与对方交谈时应没有其它干扰	0.93	0.88	Endorsed
The first aider should talk to the person when both are sober.	急救人员应与对方在双方都清醒时交谈	0.93	1	Endorsed
The first aider should be aware that the person may not recall events that occurred whilst they were intoxicated (i.e. they may have blacked out).	急救人员应意识到，对方可能不记得他喝醉时发生的事情（即，可能已昏睡）	0.97	0.96	Endorsed
The first aider should talk to the person when both are in a calm frame of mind.	急救人员应在双方都心情平静时与之交谈	0.9	1	Endorsed
The first aider should interact with the person in a supportive way.	急救人员应以支持的方式与对方互动	0.97	0.88	Endorsed
The first aider should try to listen to the person non-judgmentally.	急救人员应不带评判地倾听对方讲话	0.97	0.92	Endorsed
The first aider should not talk in a confrontational way.	急救人员不应以咄咄逼人的方式说话	1	1	Endorsed
The first aider should not use a threatening approach.	急救人员不应使用威胁的方式	0.97	0.96	Endorsed
The first aider should not lecture the person.	急救人员不应向对方说教	0.87	0.96	Endorsed
The first aider should avoid expressing moral judgments about the person’s drinking.	急救人员应避免对对方的饮酒行为做道德评判	0.93	0.96	Endorsed
The first aider should not label the person (e.g., an 'alcoholic' or 'addict').	急救人员不应给对方贴“标签”（例如，“酒鬼”或“有酒瘾”）	0.9	0.96	Endorsed
The first aider should use ‘I’ statements, for example, "I am concerned about how much you’ve been drinking lately".	急救人员应使用含“我”的句子，例如，“我很担心，你最近喝了好多酒”	0.7	0.84	re-rate
The first aider should identify and discuss the person’s behaviour rather than criticise their character, for example, “Your drinking seems to be getting in the way of your friendships” rather than “You're a pathetic drunk”.	急救人员应识别并针对对方的行为进行讨论，而不是批评其人品，例如，“喝酒好像妨碍了你和朋友的关系”，而不是“你真是一个可怜的酒鬼”	0.9	0.88	Endorsed
The first aider should consider the person’s readiness to talk about their drinking problem by asking about areas of their life that it may be affecting, for example, their mood, work performance and relationships.	急救人员应通过询问对方生活中可能已受不良饮酒行为影响的方面（如，自身的情绪、工作表现和人际关系）来确定对方是否已准备好谈论其饮酒问题	0.9	0.88	Endorsed
The first aider should talk to the person about their drinking openly and honestly.	急救人员应与对方开诚布公地讨论其饮酒问题	0.9	0.88	Endorsed
The first aider should try to understand the person’s own perception of their drinking.	急救人员应试着去理解对方自己对饮酒的看法	0.97	0.92	Endorsed
The first aider should advise the person that alcohol may interact with other drugs (illicit or prescribed) in an unpredictable way which may lead to a medical emergency.	急救人员应忠告对方，酒精可能会与其它药物（违禁药或处方药）产生不可预测的不良反应，而这可能会成为紧急医疗事件	0.97	0.96	Endorsed
The first aider should encourage the person to find some information on how to reduce the harms associated with their problem drinking.	急救人员应鼓励对方寻找关于如何减少问题饮酒危害的信息	1	0.88	Endorsed
The first aider should tell the person what they are willing and able to do to help. This may range from simply being a good listener to organising professional help.	急救人员应告诉对方自己愿意并能够提供什么样的帮助，比如，只是做一个好的倾听者，或者可以安排对方接受专业帮助	0.9	0.92	Endorsed
The first aider should not expect a change in the person’s thinking or behaviour right away; this conversation might be the first time the person has thought about their drinking as a problem.	急救人员不应奢望对方的思想或行为会立刻发生变化，因为对方可能是通过此次对话才第一次意识到其饮酒行为是个问题	0.93	0.96	Endorsed
The first aider should ask the person about their drinking behaviour, e.g. about how much alcohol the person tends to drink.	急救人员应询问对方的饮酒行为，例如，一般喝多少酒	0.93	0.8	Endorsed
The first aider should ask the person if they believe their drinking is a problem.	急救人员应询问对方是否认为自己的饮酒行为已成为问题	0.97	0.84	Endorsed
Section 4: What to do if the person is unwilling to change their drinking behaviour 如果对方不愿意改变其饮酒行为怎么办 (8 items)
The first aider should be aware that they can speak with a health professional to determine how best to approach the person about their concerns.	急救人员应了解，自己可以咨询健康专业人员，以确定如何用最好的方式与问题饮酒者沟通他们的担忧	0.9	0.88	Endorsed
The first aider should be aware that they can consult with others who have dealt with problem drinking about effective ways to help the person.	急救人员应了解，自己可以咨询那些有处理问题饮酒经验的人，以寻求有效的方式来帮助问题饮酒人士	0.9	0.92	Endorsed
The first aider should discuss with the person the link between their drinking behaviour and the negative consequences.	急救人员应与对方讨论其饮酒行为可能会导致的不良后果	0.8	0.88	Endorsed
If the person is unwilling to change their drinking behaviour, the first aider should not join in drinking with them	如果对方不愿意改变其饮酒行为，急救人员不应与对方一起饮酒	0.83	0.88	Endorsed
If the person is unwilling to change their drinking behaviour, the first aider should not try to control them by bribing, nagging, threatening or crying.	如果对方不愿意改变其饮酒行为，急救人员不应试图通过贿赂、唠叨、威胁或哭泣来控制对方。	0.9	0.96	Endorsed
If the person is unwilling to change their drinking behaviour, the first aider should not feel guilty or responsible	如果对方不愿意改变其饮酒行为，急救人员不应觉得内疚或要为对方的行为负责。	0.77	0.96	re-rate
If the person is unwilling to change their drinking behaviour, the first aider should not cover up or make excuses for them	如果对方不愿意改变其饮酒行为，急救人员不应遮掩或为对方找借口。	0.83	0.96	Endorsed
If the person is unwilling to change their drinking behaviour, the first aider should not take on the person's responsibilities except if not doing so would cause harm (e.g. to their own or other’s lives).	如果对方不愿意改变其饮酒行为，急救人员不应替对方承担责任，除非不这样做会造成伤害（例如，危害对方自身或他人性命）。	0.87	0.96	Endorsed
Section 5: Professional help 专业帮助 (7 items)
The first aider should be aware that the person cannot be forced to get professional help except under certain circumstances, for example, if a violent incident results in the police being called or following a medical emergency.	急救人员应意识到，除非在某些特殊情况下，例如，发生暴力事件导致警方介入或紧急医疗救援，否则不能强迫对方接受专业治疗	0.87	0.84	Endorsed
The first aider should know the following warning signs indicate the person needs professional help…
The person acknowledges they think a lot about alcohol and when they’ll next get a chance to drink.	急救人员应了解，如果对方承认常常想喝酒并想着下次什么时候有机会喝酒，表明对方需要专业帮助。	0.97	0.84	Endorsed
The person is in debt because of the amount of money they spend on alcohol.	急救人员应了解，如果对方因花大量的钱在饮酒上而负债，表明对方需要专业帮助。	0.93	0.84	Endorsed
The person becomes anxious when they cannot get access to alcohol.	急救人员应了解，如果对方没有酒喝时会变得焦虑，表明对方需要专业帮助。	0.97	0.88	Endorsed
The person needs alcohol to help deal with certain situations.	急救人员应了解，如果对方需要借助酒精来应对某些情况，表明对方需要专业帮助。	0.93	0.88	Endorsed
The person gets into arguments or has accidents because of alcohol.	急救人员应了解，如果对方因饮酒导致与别人争吵或发生意外事故，表明他需要专业帮助。	0.9	0.92	Endorsed
The person’s ability to perform day-to-day tasks is severely disrupted.	急救人员应了解，如果对方处理日常事务的能力受到严重干扰，表明对方需要专业帮助。	1	0.84	Endorsed
Section 6: Discussing professional help with the person 与对方讨论专业帮助 (8 items)
The first aider should be aware that the person may not want professional help when it is first suggested to them.	急救人员应意识到，初次听到专业帮助时，对方可能会显得抗拒	0.9	0.92	Endorsed
The first aider should be aware that the person may find it difficult to accept professional help.	急救人员应意识到，对方可能会觉得很难接受寻求专业帮助这个建议。	0.9	0.92	Endorsed
The first aider should be aware that it is ultimately the person’s decision to get professional help.	急救人员应意识到，对方对是否寻求专业帮助拥有最终决定权。	1	0.88	Endorsed
The first aider should explain to the person that there are several approaches available for treating drinking problems.	急救人员应向对方解释，有多种方法可以解决饮酒问题。	0.9	0.88	Endorsed
The first aider should reassure the person that professional help is confidential.	急救人员应让对方放心，在寻求专业帮助时个人信息是保密的。	0.93	1	Endorsed
The first aider should tell the person that they will support them in getting professional help.	急救人员应告诉对方，自己会协助其获得专业帮助。	0.97	0.96	Endorsed
If the person is willing to seek professional help, the first aider should give them information about local options.	如果对方愿意寻求专业帮助，急救人员应给他提供当地现有服务的信息。	0.97	0.96	Endorsed
If the person is willing to seek professional help, the first aider should encourage the person to make an appointment.	如果对方愿意寻求专业帮助，急救人员应鼓励其先预约。	0.93	0.92	Endorsed
Section 7: What to do if the person is unwilling to get professional help 如果对方不愿寻求专业帮助怎么办 (5 items)
If the person is unwilling to get professional help, the first aider should be compassionate and patient while waiting for the person to accept they need it.	如果对方不愿意寻求专业帮助，急救人员应富有同情和耐心地等待对方接受其需要专业帮助	0.9	0.92	Endorsed
If the person is unwilling to get professional help, the first aider should be prepared to talk to them again in the future.	如果对方不愿意寻求专业帮助，急救人员应做好以后再跟对方谈的准备。	0.9	0.88	Endorsed
If the person is unwilling to get professional help, the first aider should set boundaries around what behaviour they are willing and not willing to accept from the person.	如果对方不愿意寻求专业帮助，急救人员应设定行为界限，自己愿意或不愿意接受对方哪些行为。	0.87	0.84	Endorsed
If the person is unwilling to get professional help, because they don’t want to stop drinking completely, the first aider should explain that the treatment goal may be to reduce alcohol consumption rather than to quit altogether.	如果对方不愿意寻求专业帮助是因为不想完全戒酒，急救人员应向其解释，治疗的目标可以是减少酒精摄入量而不是完全戒酒。	0.87	0.76	re-rate
The first aider should continue to suggest professional help to the person if they are putting themselves or others at risk of harm.	如果对方正在逐步将自己或他人置于危险之中，急救人员应持续向对方建议寻求专业帮助。	0.93	0.88	Endorsed
Section 8: Understanding low-risk drinking 了解低风险饮酒 (3 items)
The first aider should be aware that abstinence from drinking may not be the person’s goal and that reducing the quantity of alcohol consumed is a worthwhile objective.	急救人员应意识到，如果戒酒不是对方的目标，减少饮酒量也可以是一个有价值的目标	0.83	0.68	Rejected
The first aider should be familiar with national guidelines for low-risk alcohol consumption.	急救人员应熟悉低风险饮酒的国家标准	0.77	0.8	Re-rate
The first aider should know what a standard drink is.	急救人员应明白一标准杯是多少。【注：含酒精饮料中，含有10克酒精的量称为“1标准杯”，约相当于250ml啤酒、0.5两高度白酒、0.7两低度白酒、1.5两黄酒或3两（约150ml）烈酒、一玻璃杯葡萄酒】	0.73	0.68	Rejected
Section 9: How to encourage low-risk drinking 如何鼓励低风险饮酒 (2 items)
The first aider should tell the person that only they can take responsibility for reducing their alcohol intake.	急救人员应告诉对方，只有他们自己才能承担起减少饮酒量的责任	0.93	0.76	re-rate
The first aider should tell the person that changing drinking patterns is difficult but they should not give up trying.	急救人员应告诉对方，虽然改变饮酒模式比较困难，但不应放弃尝试	0.8	0.88	Endorsed
Section 10: Practical tips for low-risk drinking 低风险饮酒实用技巧 (17 items)
The first aider should ask the person if they would like some tips on low-risk drinking.	急救人员应询问对方是否需要一些如何低风险饮酒的技巧。	0.87	0.68	Rejected
If the person wants to change their drinking behaviour, the first aider should suggest tips for low-risk drinking.	如果对方想改变饮酒行为，急救人员应建议他采用低风险饮酒技巧。	0.83	0.68	Rejected
If the person wants some advice on low-risk drinking, the first aider should tell the person where they can get information about low-risk drinking.	如果对方需要与低风险饮酒相关的建议，急救人员应告诉对方在哪里可获得关于低风险饮酒的信息。	0.87	0.72	re-rate
If the person wants some advice on low-risk drinking, the first aider should advise the person what a standard drink is.	如果对方需要与低风险饮酒相关的建议，急救人员应告诉对方一标准杯是多少。	0.83	0.84	Endorsed
If the person wants some advice on low-risk drinking, the first aider should advise the person to be aware of the number of standard drinks they consume.	如果对方需要与低风险饮酒相关的建议，急救人员应建议对方留意已经喝了多少个标准杯。	0.83	0.76	re-rate
If the person wants some advice on low-risk drinking, the first aider should advise the person not to let people top up their drink before it is finished, so they don’t lose track of how much alcohol they have consumed.	如果对方需要与低风险饮酒相关的建议，急救人员应建议对方在喝完前不要让别人再续杯，这样就不会忘记已经喝了多少酒。	0.8	0.6	Rejected
If the person wants some advice on low-risk drinking, the first aider should advise the person to eat while drinking.	如果对方需要与低风险饮酒相关的建议，急救人员应建议对方边吃边喝。	0.53	0.68	Rejected
If the person wants some advice on low-risk drinking, the first aider should advise the person to drink plenty of water on a drinking occasion to prevent dehydration.	如果对方需要与低风险饮酒相关的建议，急救人员应建议对方在喝酒时多喝水，以防脱水。	0.73	0.72	re-rate
The first aider should advise the person to be aware of the alcohol content of their drink.	如果对方需要与低风险饮酒相关的建议，急救人员应建议对方注意所喝酒的酒精含量。	0.83	0.64	Rejected
If the person wants some advice on low-risk drinking, the first aider should advise the person to reduce the amount of alcohol they drink by consuming drinks with lower alcohol content (for example, drinking light beer instead of full strength beer).	如果对方需要与低风险饮酒相关的建议，急救人员应建议对方喝低度酒来减少酒精摄入（例如，喝淡啤酒取代浓啤酒）。	0.83	0.56	Rejected
If the person wants some advice on low-risk drinking, the first aider should advise the person to switch to non-alcoholic drinks when they start to feel the effects of alcohol.	如果对方需要与低风险饮酒相关的建议，急救人员应建议对方开始有醉意时，就换成不含酒精的饮料。	0.87	0.72	re-rate
If the person wants some advice on low-risk drinking, the first aider should advise the person to avoid drinking competitions and drinking games.	如果对方需要与低风险饮酒相关的建议，急救人员应建议对方不要参加饮酒比赛和饮酒游戏。	0.93	0.84	Endorsed
If the person wants some advice on low-risk drinking, the first aider should advise the person to drink slowly, for example, by taking sips instead of gulps and putting their drink down between sips.	如果对方需要与低风险饮酒相关的建议，急救人员应建议对方慢点喝，例如，小口小口地喝并且每喝一口就放下酒杯。	0.73	0.68	Rejected
If the person wants some advice on low-risk drinking, the first aider should advise the person to have one drink at a time.	如果对方需要与低风险饮酒相关的建议，急救人员应建议对方一次只喝一杯酒。	0.77	0.68	Rejected
If the person wants some advice on low-risk drinking, the first aider should advise the person to think of drinking alcohol as complementary to another activity instead of the sole activity.	如果对方需要与低风险饮酒相关的建议，急救人员应建议对方把喝酒看作是一次活动的附带内容，而不是唯一内容。	0.87	0.72	re-rate
If the person wants some advice on low-risk drinking, the first aider should advise the person to spend their time in activities that don’t involve drinking.	如果对方需要与低风险饮酒相关的建议，急救人员应建议对方把时间花在不涉及饮酒的活动上。	0.8	0.8	Endorsed
The first aider should advise the person to identify situations where they are most likely to drink and to avoid them if practical.	急救人员应建议对方识别其最有可能喝酒的情境，并且，如果可能的话避开。	0.8	0.8	Endorsed
Section 11: Encouraging other supports 鼓励其它支持方式 (3 items)
The first aider should make the person aware of the range of non-professional supports available for problem drinking, for example, self-help groups.	急救人员应让对方了解，针对问题饮酒有各种非专业地帮助形式，例如，自助小组。	0.9	0.96	Endorsed
The first aider should encourage the person to spend time with non-drinking family and friends who support the person's effort to change their drinking behaviour.	急救人员应鼓励对方多联系支持其改变饮酒行为的朋友和家人，特别是多与那些不喝酒并能提供支持的朋友和家人相处。	1	0.88	Endorsed
The first aider should warn the person that not all family and friends will be supportive of their efforts to change their drinking behaviour.	急救人员应提醒对方，并非所有的家人和朋友都会支持其努力改变饮酒行为。	0.83	0.8	Endorsed
Section 12: Dealing with social pressure to drink 应对饮酒的社交压力 (7 items)
The first aider should be aware that there is often social pressure to get drunk when drinking.	急救人员应意识到，喝酒时经常会有“一醉方休”的社交压力。	0.73	0.84	re-rate
The first aider should advise the person to be assertive when they feel pressured to drink more than they want or intend to.	急救人员应建议对方，被劝酒而自己又不想多喝时，要坚决拒绝。	0.9	0.92	Endorsed
The first aider should tell the person that they have the right to refuse alcohol when under pressure to drink.	急救人员应告诉对方，被劝酒时，他有权拒绝。	1	0.92	Endorsed
The first aider should tell the person that they can say “no thanks”, without explanation, when under pressure to drink.	急救人员应告诉对方，被劝酒时，他可以说“不了，谢谢”，并且不需要解释。	0.83	0.88	Endorsed
The first aider should suggest different ways the person can say no when pressured to drink such as “I don’t feel like it”, "I don't feel well" or "I am taking medication”.	急救人员应提供婉拒劝酒的不同方法，例如，“我不在状态”、“我感觉不太舒服”或“我正在吃药”。	0.87	0.92	Endorsed
The first aider should encourage the person to practice different ways of saying ‘no’ to social pressure to drink.	急救人员应鼓励对方练习面对劝酒压力时婉拒的不同方法。	0.97	0.92	Endorsed
The first aider should suggest to the person that the people who care about them will accept their decision not to drink.	急救人员应告诉对方，在乎他的人会接受他不喝酒的决定。	0.97	0.92	Endorsed
Section 13: Recognising alcohol intoxication 识别醉酒 (3 items)
The first aider should be able to recognise the signs of alcohol intoxication.	急救人员应能识别醉酒的症状。	0.97	1	Endorsed
The first aider should be aware of the major factors that account for variation in symptoms of intoxication, such as prior experience with alcohol, taking other drugs and medical conditions.	急救人员应了解导致醉酒不同症状的主要因素，例如，既往饮酒史、药物使用情况和身体状况。	0.93	0.96	Endorsed
The first aider should be aware that symptoms of other medical conditions can mimic the symptoms of intoxication.	急救人员应意识到，有些疾病的症状可能与醉酒的症状相似。	0.93	0.92	Endorsed
Section 14: Understanding alcohol intoxication 了解醉酒 (8 items)
The first aider should be aware that the body only metabolises approximately one standard drink of alcohol an hour.	急救人员应意识到，人体一个小时只能代谢约1标准杯的酒。	0.8	0.8	Endorsed
The first aider should be aware that only time will reverse the effects of intoxication.	急救人员应意识到，只有时间才能解酒。	0.67	0.68	Rejected
The first aider should be aware that drinking black coffee, sleeping, walking and cold showers will not reverse the effects of intoxication.	急救人员应意识到，喝黑咖啡、睡觉、走路及洗冷水澡并不能解酒。	0.83	0.92	Endorsed
The first aider should be aware that intoxication may lead to a medical emergency.	急救人员应意识到，醉酒可能会导致紧急医疗情况。	0.9	1	Endorsed
The first aider should ask the intoxicated person if they have taken any medications or other drugs, in case the person’s condition deteriorates into a medical emergency.	急救人员应询问醉酒者是否正在服用任何药物或违禁品，以防其状况恶化并导致紧急医疗情况。	0.9	1	Endorsed
The first aider should arrange for the intoxicated person to go to a hospital if they think the person is a risk to themselves.	如果急救人员认为醉酒者已处于危险状态，应安排其去医院。	0.97	1	Endorsed
The first aider should be aware that the person may be more intoxicated than they realise.	急救人员应明白，对方可能没有意识到自己醉得有多厉害。	1	1	Endorsed
The first aider should be aware that when intoxicated the person may engage in a wide range of risky activities, such as having unprotected sex, vandalizing property or driving a car.	急救人员应知道一个人喝醉时可能会从事各种危险活动，例如，不安全的性行为、破坏财产或开车。	0.93	0.96	Endorsed
Section 15: What to do when the person is intoxicated 当对方喝醉时该怎么办 (5 items)
The first aider should stay calm.	急救人员应保持镇定。	0.93	1	Endorsed
The first aider should stay with the intoxicated person or ensure they are not left alone.	急救人员应和醉酒者待在一起，或确保有人陪他。	0.9	0.84	Endorsed
The first aider should assess the situation for potential dangers and ensure that the intoxicated person, themselves and others are safe.	急救人员应评估当前的状况是否存在危险，并确保醉酒者、自己及其他人的安全。	0.97	0.96	Endorsed
The first aider should monitor the intoxicated person and their environment to prevent tripping or falling.	急救人员应注意醉酒者及其周围环境，以防止其绊倒或跌倒。	1	0.96	Endorsed
The first aider should keep the intoxicated person away from machines and dangerous objects.	急救人员应让醉酒者远离机器和危险物品。	0.97	1	Endorsed
Section 16: Talking to the intoxicated person 与醉酒者交谈 (5 items)
The first aider should talk with the intoxicated person in a respectful manner.	急救人员应以礼貌的方式与醉酒者交谈。	0.9	0.84	Endorsed
The first aider should talk with the intoxicated person using simple, clear language.	急救人员应使用简单、清晰的语言与醉酒者交谈。	0.97	0.96	Endorsed
The first aider should be aware that the intoxicated person may overreact to negative words; therefore, the first aider should use positive words (such as ‘stay calm’) instead of negative words (such as ‘don’t fight’).	急救人员应意识到，醉酒者可能会对负性词反应过度，因此，急救人员应使用正面话语（如“保持冷静”），而不是负面话语（如“不要打架”）。	1	0.96	Endorsed
The first aider should not laugh at, make fun of, or provoke the intoxicated person.	急救人员不应嘲笑、取笑、或激怒醉酒者。	0.97	1	Endorsed
The first aider should not attempt to engage the person in a serious conversation about their drinking behaviour while they are intoxicated.	当对方喝醉时，急救人员不应试图与其郑重讨论其饮酒行为。	0.97	0.92	Endorsed
Section 17: Getting the intoxicated person home 送醉酒者回家 (4 items)
The first aider should discourage the intoxicated person from driving a vehicle or riding a bike, for example, by telling them about the risks to both themselves and others.	急救人员应阻止醉酒者开车或骑车，例如，告诉他这样做会对他自己以及其他人造成危险。	0.97	0.96	Endorsed
The first aider should prevent the intoxicated person from driving a vehicle or riding a bike, but only if it is safe to do so.	急救人员应阻止醉酒者开车或骑车，但前提是这么做是安全的。	0.87	0.92	Endorsed
If it is unsafe to prevent the person from driving, the first aider should call the police.	如果不能安全地阻止醉酒者开车，急救人员应打电话报警。	0.87	0.92	Endorsed
The first aider should organise a safe mode of transport for the intoxicated person to get home.	急救人员应为醉酒者安排一种安全的交通方式回家。	0.97	0.84	Endorsed
Section 18: What to do if the intoxicated person becomes aggressive 若醉酒者变得有攻击性怎么办 (10 items)
The first aider should ensure their own safety at all times.	急救人员在任何时候都应确保自身安全	0.93	1	Endorsed
The first aider should de-escalate the situation as much as possible.	急救人员应尽量缓和局面。	0.97	0.88	Endorsed
The first aider should remain as calm as possible.	急救人员应尽量保持镇定。	0.93	1	Endorsed
The first aider should speak slowly and confidently.	急救人员应缓慢、自信地说话。	0.87	0.96	Endorsed
The first aider should speak with a gentle, caring tone of voice.	急救人员应用温和、体贴的语气说话。	0.87	0.92	Endorsed
The first aider should refrain from speaking to the intoxicated person in a hostile or threatening manner.	急救人员不应以敌对或威胁的方式与醉酒者交谈。	0.93	0.96	Endorsed
The first aider should avoid arguing with the intoxicated person.	急救人员应避免与醉酒者争论。	1	1	Endorsed
The first aider should consider taking a break from the conversation to allow the intoxicated person a chance to calm down.	急救人员应考虑暂停谈话，以便醉酒者有机会冷静下来。	0.87	1	Endorsed
The first aider should watch the intoxicated person for signs of increasing aggression.	急救人员应观察醉酒者是否有攻击性越来越强的迹象。	0.97	0.96	Endorsed
If violence has occurred, the first aider should seek the appropriate emergency assistance.	如果发生暴力事件，急救人员应寻求适当的紧急援助。	0.97	1	Endorsed
Section 19: Seeking medical help 寻求医疗救助 (3 items)
The first aider should not be afraid to seek medical help for the intoxicated person, if needed.	如需要，急救人员勿需害怕为醉酒者寻求医疗救助。	0.97	0.92	Endorsed
The first aider should seek medical help if required, even if there may be legal implications for the intoxicated person.	如需要，急救人员应为醉酒者寻求医疗救助，即使这样做可能会使醉酒者对其行为负法律责任。	0.77	0.88	re-rate
The first aider should be aware that it is beneficial for a friend or family member to accompany the intoxicated person to hospital because they may be able to provide relevant information.	急救人员应意识到，由朋友或家人陪同醉酒者去医院会更好，因为他们可以提供必要的信息。	0.93	1	Endorsed
Section 20: General principles for emergencies related to alcohol intoxication 应对酒精中毒相关紧急情况的一般原则 (6 items)
The first aider should be aware that alcohol consumption can mask pain from injuries.	急救人员应意识到，饮酒可以掩盖受伤导致的疼痛。	0.83	0.84	Endorsed
The first aider should monitor the person’s airway, breathing and circulation.	急救人员应监测对方的呼吸道、呼吸和血液循环。	0.87	0.96	Endorsed
If the intoxicated person stops breathing, the first aider should be aware they need expired air resuscitation (EAR).	如果醉酒者停止呼吸，急救人员应意识到自己需要实施人工呼吸。	0.9	0.88	Endorsed
If the intoxicated person has no pulse, the first aider should be aware that they need cardiopulmonary resuscitation (CPR).	如果醉酒者无脉搏，急救人员应意识到自己需要实施心肺复苏。	0.93	0.92	Endorsed
The first aider should check for broken glass before rolling the person into the recovery position.	在把对方置于复苏体位前，急救人员应检查地上是否有碎玻璃。	0.9	0.92	Endorsed
The first aider should keep the intoxicated person warm to prevent hypothermia (being aware that although the person may feel warm their body temperature may actually be decreasing).	急救人员应给醉酒者保暖，以防其体温过低（要意识到即使对方身体可能是暖的，但其体温实际上可能在下降）。	0.97	1	Endorsed
Section 21: What to do if the intoxicated person vomits 当醉酒者呕吐时该怎么办 (4 items)
If the person has vomited, the first aider should clear the person’s airway if necessary.	如果对方呕吐，急救人员应在必要时清理其呼吸道。	0.97	0.88	Endorsed
If the person is vomiting and conscious, the first aider should keep the person sitting or put them in the recovery position.	如果对方呕吐但意识清醒，急救人员应让其保持坐姿或将其置于复苏体位。	0.93	0.92	Endorsed
If the person is continually vomiting, the first aider should call an ambulance.	如果对方持续呕吐，急救人员应打电话叫救护车。	0.93	0.88	Endorsed
If the person is vomiting and unconscious, the first aider should put them in the recovery position and stay with them until medical help arrives. If the person is left lying on their back they could suffocate on their vomit or their tongue could block their airway.	如果对方呕吐且神志不清，急救人员应将其置于复苏体位，并陪伴其直到医疗救助到来。如果听任对方仰卧，他可能会因呕吐物窒息，或舌头阻塞呼吸道。	0.97	0.84	Endorsed
Section 22: What to do if the intoxicated person falls asleep 当醉酒者昏睡时该怎么办 (2 items)
If the intoxicated person is hard to wake, the first aider should put them in the recovery position.	如果很难唤醒醉酒者，急救人员应将其置于复苏体位。	0.97	0.84	Endorsed
If the intoxicated person cannot be woken, the first aider should call an ambulance.	如果唤不醒醉酒者，急救人员应打电话叫救护车。	1	0.84	Endorsed
Section 23: What to do if the person is dangerously intoxicated 如果酒精中毒导致危险怎么办 (13 items)
The first aider should know what alcohol poisoning means.	急救人员应明白酒精中毒意味着什么。	1	1	Endorsed
The first aider should be able to recognise the symptoms of alcohol poisoning.	急救人员应能识别酒精中毒症状。	1	0.96	Endorsed
The first aider should be aware that alcohol poisoning can lead to death.	急救人员应意识到，酒精中毒可导致死亡。	1	1	Endorsed
The first aider should be aware that the amount of alcohol that causes alcohol poisoning is different for every person.	急救人员应意识到，可导致酒精中毒的酒精摄入量因人而异。	1	0.92	Endorsed
The first aider should take the intoxicated person to a hospital's emergency department if there is concern that their level of intoxication is dangerous.	若担心醉酒已达酒精中毒程度，急救人员应送对方去医院急诊。	1	0.92	Endorsed
The first aider should not wait for all the symptoms of alcohol poisoning to be present before getting medical help.	急救人员不应等待所有的酒精中毒症状都出现才寻求医疗救助。	0.97	0.92	Endorsed
If alcohol poisoning is suspected, the first aider should ensure the intoxicated person is not left alone.	如疑似酒精中毒，急救人员应确保醉酒者不是一人独处。	1	1	Endorsed
If alcohol poisoning is suspected, the first aider should not give the intoxicated person food as they may choke on it if they are not fully conscious.	如疑似酒精中毒，急救人员不应给醉酒者食物，因为如果他没有完全清醒，可能会窒息。	0.97	1	Endorsed
If alcohol poisoning is suspected, the first aider should call an ambulance immediately.	如疑似酒精中毒，急救人员应立刻打电话叫救护车。	0.97	0.92	Endorsed
The first aider should call an ambulance if the intoxicated person’s breathing is irregular, shallow or slow.	如果醉酒者的呼吸不规律、较浅或较慢，急救人员应打电话叫救护车。	0.93	0.92	Endorsed
The first aider should call an ambulance if the intoxicated person’s pulse rate is irregular, weak or slow.	如果醉酒者的脉搏不规律、微弱或较慢，急救人员应打电话叫救护车。	0.9	0.92	Endorsed
The first aider should call an ambulance if the intoxicated person’s skin is cold, clammy, pale or bluish in colour.	如果醉酒者的皮肤是冷的、湿的、颜色苍白或发紫，急救人员应打电话叫救护车。	0.93	0.96	Endorsed
The first aider should call an ambulance if the intoxicated person falls unconscious.	如果醉酒者开始神志不清，急救人员应打电话叫救护车。	0.97	0.92	Endorsed
Section 24: Other alcohol-related emergencies 其它酒精相关紧急事件 (3 items)
If the intoxicated person shows signs of a possible head injury (for example, they are vomiting and talking incoherently), the first aider should seek medical help.	如果醉酒者出现头部受伤的迹象（例如，呕吐并说话语无伦次），急救人员应寻求医疗救助。	1	1	Endorsed
If the intoxicated person expresses suicidal thoughts (e.g. states they wish to kill themselves) or demonstrates suicidal behaviour (e.g. tries to walk in front of cars), the first aider should call emergency services for assistance.	如果醉酒者表达出想要自杀的想法（例如，说他想自杀）或表现出自杀行为（例如，想要走到马路中间），急救人员应致电紧急服务寻求帮助。	0.97	1	Endorsed
The first aider should seek medical help for the intoxicated person, if drink spiking is suspected.	如疑似酒中被下药，急救人员应为醉酒者寻求医疗救助。	1	1	Endorsed
Section 25: Alcohol withdrawal 酒精戒断 (7 items)
The first aider should know what alcohol withdrawal is.	急救人员应明白酒精戒断的含义。	0.93	0.96	Endorsed
The first aider should be able to recognise the symptoms of alcohol withdrawal.	急救人员应能识别酒精戒断的症状。	0.93	0.96	Endorsed
The first aider should seek medical help if the person displays symptoms of severe alcohol withdrawal.	如果对方表现出严重的酒精戒断症状，急救人员应寻求医疗救助。	0.97	0.96	Endorsed
If the person stops drinking heavily, and becomes delirious and confused, the first aider should get medical help.	如果对方不再酗酒，但变得神志不清和糊涂，急救人员应寻求医疗救助。	1	0.96	Endorsed
If the person stops drinking heavily, and begins hallucinating, the first aider should get medical help.	如果对方不再酗酒，但开始产生幻觉，急救人员应寻求医疗救助。	0.93	0.96	Endorsed
The first aider should seek medical help if the person has been drinking heavily for long periods and decides to stop suddenly.	如果对方长期大量饮酒但突然决定戒酒，急救人员应寻求医疗救助。	0.97	0.88	Endorsed
The first aider should be aware that un-medicated alcohol withdrawal may lead to seizures.	急救人员应意识到，在不服药的情况下戒酒可能会导致癫痫发作。	0.97	0.92	Endorsed

## Sheet: Round 2
English	Chinese	Professional (N = 29)	Lived experience (N = 17)	Endorsed/re-rate/rejected
(new) The first aider should understand the potential harm caused by long-term, heavy drinking.	（新增）急救人员应该了解长期饮酒、大量饮酒的潜在危害。	0.97	1	Endorsed
(new) The first aider should ask the person how long they have been drinking and the amount they drink.	（新增）急救人员应询问救助对象受饮酒问题困扰的时间以及饮酒量。	0.97	0.94	Endorsed
(new) The first aider should try and find out whether the person is dependent on alcohol.	（新增）急救人员应尝试查明救助对象是否有酒精依赖问题。	0.9	0.94	Endorsed
(new) If the person stops drinking, the first aider should monitor them until physical withdrawal symptoms have passed.	（新增）即使救助对象不再喝酒，急救人员仍应继续密切留意对方直至躯体戒断症状消失。	0.86	0.88	Endorsed
(new) The first aider should understand that alcoholism is a mental illness.	（新增）急救人员应该了解嗜酒是一种精神障碍。	0.93	1	Endorsed
(new) The first aider should be aware of the importance of family and other supports in changing a person's drinking habits.	（新增）急救人员应意识到家人及其他社会支持对改变救助对象不良饮酒习惯的重要性。	0.86	0.94	Endorsed
(new) The first aider should consider recommending the person to join a mutual support group or take part in group therapy.	（新增）急救人员可推荐对方参加互助组织或团体治疗。	0.76	0.88	re-rate (3rd Round)
(new) The first aider should be aware that they may need to support the person through relapses or for a long period of time.	（新增）急救人员应意识到，对方可能会反复复饮，甚至有恶意攻击的可能，需要急救人员长期的支持或寻求帮助。	0.9	1	Endorsed
(new) The first aider should recommend that the person's family members take part in group therapy.	（新增）急救人员应建议对方的家人参加团体治疗。	0.76	0.88	re-rate (3rd Round)
(new) If the first aider is not a family member, they should provide guidance about alcohol problems to the family.	（新增）如果急救人员不是救助对象的家人则应向对方的家人提供问题饮酒相关知识。	0.83	1	Endorsed
(re-rate) The first aider should use "I" statements, for example, "I am concerned about how much you've been drinking lately".	（再评）急救人员应使用含“我”的句子，例如，“我很担心，你最近喝了好多酒”（第一轮重要性评价结果：精神卫生专业人员: 70%；患者/家属: 84%）	0.86	0.88	Endorsed
(new) When starting a conversation with the person, the first aider should try to find some common groud for discussion, gradually building up towards some specific questions about what the person is experiencing.	（新增）在开始交谈时，急救人员可以先寻找一些共同话题与对方进行讨论，然后逐步提出对方正在经历的具体问题。	0.93	0.94	Endorsed
(re-rate) If the person is unwilling to change their drinking behaviour, the first aider should not feel guilty or responsible.	（再评）如果对方不愿意改变其饮酒行为，急救人员不应觉得内疚或要为对方的行为负责。（第一轮重要性评价结果：精神卫生专业人员: 77%；患者/家属: 96%）	0.83	1	Endorsed
(new) The first aider should try and understand why it is difficult for the person to change their drinking behaviour.	（新增）急救人员应尝试了解对方不愿改变饮酒行为的原因。	0.76	0.71	re-rate (3rd Round)
(new) The first aider should explain the benefits of professional help to the person.	（新增）急救人员应向对方解释专业帮助的益处。	0.9	1	Endorsed
(new) The first aider should convey a message of hope to the person by telling them that help is available and things can get better.	（新增）急救人员应告诉救助对象他可以获得帮助并且事情会变好，从而向他传达希望。	0.93	0.94	Endorsed
(re-rate) If the person is unwilling to get professional help, because they don't want to stop drinking completely, the first aider should explain that the treatment goal may be to reduce alcohol consumption rather than to quit altogether.	（再评）如果对方不愿意寻求专业帮助是因为不想完全戒酒，急救人员应向其解释，治疗的目标可以是减少酒精摄入量而不是完全戒酒。（第一轮重要性评价结果：精神卫生专业人员: 87%；患者/家属: 76%）	0.9	0.59	rejected
(new) The first aider should give the person information about professional help options for people with problem drinking.	（新增）急救人员应向对方提供专业机构的相关信息。	0.9	0.88	Endorsed
(re-rate) The first aider should be familiar with national guidelines for low-risk alcohol consumption.	（再评）急救人员应熟悉低风险饮酒的国家标准（第一轮重要性评价结果：精神卫生专业人员: 77%；患者/家属: 80%）	0.86	0.71	rejected
(re-rate) The first aider should tell the person that only they can take responsibility for reducing their alcohol intake.	（再评）急救人员应告诉对方，只有他们自己才能承担起减少饮酒量的责任（第一轮重要性评价结果：精神卫生专业人员: 93%；患者/家属: 76%）	0.97	0.94	Endorsed
(re-rate) If the person wants some advice on low-risk drinking, the first aider should tell the person where they can get information about low-risk drinking.	（再评）如果对方需要与低风险饮酒相关的建议，急救人员应告诉对方在哪里可获得关于低风险饮酒的信息。（第一轮重要性评价结果：精神卫生专业人员: 87%；患者/家属: 72%）	0.93	0.76	rejected
(re-rate ) If the person wants some advice on low-risk drinking, the first aider should advise the person to be aware of the number of standard drinks they consume.	（再评）如果对方需要与低风险饮酒相关的建议，急救人员应建议对方留意已经喝了多少个标准杯。(第一轮重要性评价结果：精神卫生专业人员: 83%；患者/家属: 76%)	0.9	0.65	rejected
(re-rate) If the person wants some advice on low-risk drinking, the first aider should advise the person to drink plenty of water on a drinking occasion to prevent dehydration.	（再评）如果对方需要与低风险饮酒相关的建议，急救人员应建议对方在喝酒时多喝水，以防脱水。(第一轮重要性评价结果：精神卫生专业人员: 73%；患者/家属: 72%)	0.79	0.88	rejected
(re-rate) If the person wants some advice on low-risk drinking, the first aider should advise the person to switch to non-alcoholic drinks when they start to feel the effects of alcohol.	（再评）如果对方需要与低风险饮酒相关的建议，急救人员应建议对方开始有醉意时，就换成不含酒精的饮料。(第一轮重要性评价结果：精神卫生专业人员: 87%；患者/家属: 72%)	0.79	0.76	rejected
(re-rate) If the person wants some adivce on low-risk drinking, the first aider should advise the person to think of drinking alcohol as complementary to another activity instead of the sole activity.	（再评）如果对方需要与低风险饮酒相关的建议，急救人员应建议对方把喝酒看作是一次活动的附带内容，而不是唯一内容。（第一轮重要性评价结果：精神卫生专业人员: 87%；患者/家属: 72%）	0.93	0.76	rejected
(new) The first aider should tell the person that low-risk drinking is not the only way to promote social interaction.	（新增）急救人员应告诉对方低风险饮酒不是促进社会交往的唯一方法。	0.83	0.94	Endorsed
(new) The first aider should encourage the person to stop drinking completely.	（新增）急救人员应鼓励对方滴酒不沾。	0.55	0.82	rejected
(re-rate) The first aider should be aware that there is often social pressure to get drunk when drinking.	（再评）急救人员应意识到，喝酒时经常会有“一醉方休”的社交压力。（第一轮重要性评价结果：精神卫生专业人员: 73%；患者/家属: 84%）	0.79	0.88	rejected
(new) The first aider should encourage the person to reduce socializing that involves heavy drinking.	（新增）急救人员应鼓励对方减少涉及大量饮酒的应酬。	0.79	0.94	re-rate (3rd Round)
(new) The first aider should consider telling the intoxicated person of their state when they are sober.	（新增）急救人员可考虑在醉酒者清醒后告知其醉酒时的状态。	0.79	0.94	re-rate (3rd Round)
(new) If the intoxicated person goes home alone, contact them by phone to check if they have arrived safely.	（新增）如果对方在饮酒后独自回家，急救人员应通过电话确认对方是否已安全到家。	0.79	0.94	re-rate (3rd Round)
(new) The first aider should take the intoxicated person to their family, if possible.	（新增）如果可能，急救人员应把醉酒者交给他的家人。	0.86	0.94	Endorsed
(re-rate) The first aider should seek medical help if required, even if there may be legal implications for the intoxicated person.	（再评）如需要，急救人员应为醉酒者寻求医疗救助，即使这样做可能会使醉酒者对其行为负法律责任。（第一轮重要性评价结果：精神卫生专业人员: 77%；患者/家属: 88%）	0.86	0.94	Endorsed
(new) If the intoxicated person falls asleep, the first aider should inform the person's family.	（新增）当醉酒者昏睡时，急救人员应通知其家人。	0.97	0.94	Endorsed
(new) The first aider should tell the emergency services the person's status before falling asleep, how much alcohol the person has drunk, and whether the person is taking any medications etc.	（新增）急救人员应告知专业救护人员救助对象昏睡前的状况，如喝了多少酒，以及正在服用哪些药物等信息。	0.97	0.94	Endorsed
(new) In case of alcohol-related emergencies, the first aider should inform the person's family.	（新增）如果出现饮酒相关紧急事件，急救人员应告知对方家人。	0.9	0.94	Endorsed
(new) If the person displays symptoms of severe alcohol withdrawal and cannot get professional help in a timely manner, the first aider should consider allowing the person to drink a small amount of alcohol to temporarily relieve the symptoms.	（新增）如果对方戒断症状严重，有生命危险，且不能及时获得有效专业救助，急救人员可让对方少量饮酒以暂时缓解症状。	0.86	0.88	Endorsed

## Sheet: Round 3
English	Chinese	Professional (N = 19)	Lived experience (N = 11)	Endorsed/re-rate/rejected
(new) The first aider should consider recommending the person to join a mutual support group or take part in group therapy.	（新增）急救人员可推荐对方参加互助组织或团体治疗。	0.95	1	Endorsed
(new) The first aider should recommend that the person's family members take part in group therapy.	（新增）急救人员应建议对方的家人参加团体治疗。	0.89	1	Endorsed
(new) The first aider should try and understand why it is difficult for the person to change their drinking behaviour.	（新增）急救人员应尝试了解对方不愿改变饮酒行为的原因。	0.95	1	Endorsed
(new) The first aider should encourage the person to reduce socializing that involves heavy drinking.	（新增）急救人员应鼓励对方减少涉及大量饮酒的应酬。	1	1	Endorsed
(new) The first aider should consider telling the intoxicated person of their state when they are sober.	（新增）急救人员可考虑在醉酒者清醒后告知其醉酒时的状态。	1	1	Endorsed
(new) If the intoxicated person goes home alone, contact them by phone to check if they have arrived safely.	（新增）如果对方在饮酒后独自回家，急救人员应通过电话确认对方是否已安全到家。	0.95	0.91	Endorsed
